# Supplementary material for: Cas5 Regulates the Exposure of β-Glucan, the Cell Surface Hydrophobicity, and the Expression of Cell Wall Proteins to Remodel the Candida albicans Cell Wall and Participates in the Recruitment of Neutrophils
Source: Microorganisms. 2025 Mar 19;13(3):683. doi: 10.3390/microorganisms13030683 (PMC11944837; doi:10.3390/microorganisms13030683)
Supplement: Supplementary file 1 [file microorganisms-13-00683-s001.zip]

Archive with 1 entries (1 files):
- microorganisms-3489927-supplementary.pdf
